# Supplementary material for: The Sm14+GLA-SE Recombinant Vaccine Against Schistosoma mansoni and S. haematobium in Adults and School Children: Phase II Clinical Trials in West Africa
Source: Vaccines (Basel). 2025 Mar 16;13(3):316. doi: 10.3390/vaccines13030316 (PMC11946331; doi:10.3390/vaccines13030316)
Supplement: Supplementary file 1 [file vaccines-13-00316-s001.zip]

Archive with 7 entries (7 files):
- Figure S1.jpg
- Figure S2.png
- Table S1 (reviewed) vaccines-3455148.pdf
- Table S2.pdf
- Table S3.pdf
- Table S4.pdf
- Table S5.pdf
